# Supplementary material for: Evaluation of the Effects of Colostrum Substitutes on IgG Levels and Humoral Immune Development in Polypay Lambs
Source: Vet Sci. 2025 Nov 10;12(11):1075. doi: 10.3390/vetsci12111075 (PMC12656888; doi:10.3390/vetsci12111075)
Supplement: Supplementary file 1 [file vetsci-12-01075-s001.zip]

Archive with 1 entries (1 files):
- vetsci-3863122-supplementary.pdf
